# Supplementary material for: Methylene Blue Is a Nonspecific Protein–Protein Interaction Inhibitor with Potential for Repurposing as an Antiviral for COVID-19
Source: Pharmaceuticals (Basel). 2022 May 18;15(5):621. doi: 10.3390/ph15050621 (PMC9144480; doi:10.3390/ph15050621)
Supplement: Supplementary file 1 [file pharmaceuticals-15-00621-s001.zip]

Archive with 1 entries (1 files):
- pharmaceuticals-1696928-supplementary.pdf
